# Supplementary material for: Comprehensive proteomic analysis of the differential expression of 62 proteins following intracortical microelectrode implantation
Source: Sci Rep. 2024 Jul 30;14:17596. doi: 10.1038/s41598-024-68017-2 (PMC11289480; doi:10.1038/s41598-024-68017-2)
Supplement: Supplementary file 1 — Supplementary Information. [file 41598_2024_68017_MOESM1_ESM.xlsx]

## Sheet: All Relevant papers
PMID	Title	Authors	Citation	First Author	Journal/Book	Publication Year	Create Date	PMCID	NIHMS ID	DOI	Relevant? (Y/N)	Measure Biological Response? (Y/N)	Measure Bio. Response Quantitatively? (Y/N)	Quantitatively Measure Proteins? (Y/N)	Non-Intensity Reading? (Y/N)
38885679	Spatial transcriptomics at the brain-electrode interface in rat motor cortex and the relationship to recording quality	Whitsitt Q, Saxena A, Patel B, Evans BM, Hunt B, Purcell EK.	J Neural Eng. 2024 Jun 17. doi: 10.1088/1741-2552/ad5936. Online ahead of print.	Whitsitt Q	J Neural Eng	2024	2024-06-17			10.1088/1741-2552/ad5936	Y	Y	Y	Y	N
38862007	Electrical rejuvenation of chronically implanted macroelectrodes in nonhuman primates	O'Sullivan KP, Orazem ME, Otto KJ, Butson CR, Baker JL.	J Neural Eng. 2024 Jun 27;21(3). doi: 10.1088/1741-2552/ad5703.	O'Sullivan KP	J Neural Eng	2024	2024-06-11			10.1088/1741-2552/ad5703	Y	N
38841725	Microelectrode Arrays for Detection of Neural Activity in Depressed Rats: Enhanced Theta Activity in the Basolateral Amygdala	Kong F, Xu Z, Yang G, Jia Q, Mo F, Jing L, Luo J, Jin H, Cai X.	Cyborg Bionic Syst. 2024 Jun 5;5:0125. doi: 10.34133/cbsystems.0125. eCollection 2024.	Kong F	Cyborg Bionic Syst	2024	2024-06-06	PMC11151173		10.34133/cbsystems.0125	Y	N
38817909	Advanced age is not a barrier to chronic intracortical single-unit recording in rat cortex	Nolta NF, Christensen MB, Tresco PA.	Front Neurosci. 2024 May 15;18:1389556. doi: 10.3389/fnins.2024.1389556. eCollection 2024.	Nolta NF	Front Neurosci	2024	2024-05-31	PMC11138162		10.3389/fnins.2024.1389556	Y	Y	Y	Y	N
38788704	Neuronal functional connectivity is impaired in a layer dependent manner near chronically implanted intracortical microelectrodes in C57BL6 wildtype mice	Chen K, Forrest AM, Burgos GG, Kozai TDY.	J Neural Eng. 2024 Jun 7;21(3). doi: 10.1088/1741-2552/ad5049.	Chen K	J Neural Eng	2024	2024-05-24			10.1088/1741-2552/ad5049	Y	Y	N		N
38586082	Effects of Micromachining on Anti-oxidant Elution from a Mechanically-Adaptive Polymer	Mueller NN, Kim Y, Ocoko MYM, Dernelle P, Kale I, Patwa S, Hermoso AC, Chirra D, Capadona JR, Hess-Dunning A.	J Micromech Microeng. 2024 Feb 20;34(3):10.1088/1361-6439/ad27f7. doi: 10.1088/1361-6439/ad27f7.	Mueller NN	J Micromech Microeng	2024	2024-04-08	PMC10996452	NIHMS1968485	10.1088/1361-6439/ad27f7	Y	N
38547834	Planar amorphous silicon carbide microelectrode arrays for chronic recording in rat motor cortex	Abbott JR, Jeakle EN, Haghighi P, Usoro JO, Sturgill BS, Wu Y, Geramifard N, Radhakrishna R, Patnaik S, Nakajima S, Hess J, Mehmood Y, Devata V, Vijayakumar G, Sood A, Doan Thai TT, Dogra K, Hernandez-Reynoso AG, Pancrazio JJ, Cogan SF.	Biomaterials. 2024 Jul;308:122543. doi: 10.1016/j.biomaterials.2024.122543. Epub 2024 Mar 21.	Abbott JR	Biomaterials	2024	2024-03-28	PMC11065583	NIHMS1982379	10.1016/j.biomaterials.2024.122543	Y	Y	Y	Y	N
38518365	Electrode sharpness and insertion speed reduce tissue damage near high-density penetrating arrays	McNamara IN, Wellman SM, Li L, Eles JR, Savya S, Sohal HS, Angle MR, Kozai TDY.	J Neural Eng. 2024 Apr 5;21(2). doi: 10.1088/1741-2552/ad36e1.	McNamara IN	J Neural Eng	2024	2024-03-22			10.1088/1741-2552/ad36e1	Y	Y	Y	Y	N
38458498	Depletion of complement factor 3 delays the neuroinflammatory response to intracortical microelectrodes	Song SS, Druschel LN, Conard JH, Wang JJ, Kasthuri NM, Ricky Chan E, Capadona JR.	Brain Behav Immun. 2024 May;118:221-235. doi: 10.1016/j.bbi.2024.03.004. Epub 2024 Mar 6.	Song SS	Brain Behav Immun	2024	2024-03-08			10.1016/j.bbi.2024.03.004	Y	Y	Y	N
38099883	Short-Term Effects of Gamma Stimulation on Neuroinflammation at the Tissue-Electrode Interface in Motor Cortex	Boltcreed E, Ersöz A, Han M, McConnell GC.	Neuromodulation. 2024 Apr;27(3):500-508. doi: 10.1016/j.neurom.2023.11.003. Epub 2023 Dec 13.	Boltcreed E	Neuromodulation	2024	2023-12-15	PMC10990794	NIHMS1949300	10.1016/j.neurom.2023.11.003	Y	Y	Y	Y	N
37931456	The effect of a Mn(III)tetrakis(4-benzoic acid)porphyrin (MnTBAP) coating on the chronic recording performance of planar silicon intracortical microelectrode arrays	Hernandez-Reynoso AG, Sturgill BS, Hoeferlin GF, Druschel LN, Krebs OK, Menendez DM, Thai TTD, Smith TJ, Duncan J, Zhang J, Mittal G, Radhakrishna R, Desai MS, Cogan SF, Pancrazio JJ, Capadona JR.	Biomaterials. 2023 Dec;303:122351. doi: 10.1016/j.biomaterials.2023.122351. Epub 2023 Nov 1.	Hernandez-Reynoso AG	Biomaterials	2023	2023-11-06	PMC10842897	NIHMS1944127	10.1016/j.biomaterials.2023.122351	Y	Y	Y	Y	N
37893339	Antioxidant Dimethyl Fumarate Temporarily but Not Chronically Improves Intracortical Microelectrode Performance	Hoeferlin GF, Bajwa T, Olivares H, Zhang J, Druschel LN, Sturgill BS, Sobota M, Boucher P, Duncan J, Hernandez-Reynoso AG, Cogan SF, Pancrazio JJ, Capadona JR.	Micromachines (Basel). 2023 Oct 4;14(10):1902. doi: 10.3390/mi14101902.	Hoeferlin GF	Micromachines (Basel)	2023	2023-10-28	PMC10609067		10.3390/mi14101902	Y	Y	Y	Y	N
37531953	Aberrant accumulation of age- and disease-associated factors following neural probe implantation in a mouse model of Alzheimer's disease	Wellman SM, Coyne OA, Douglas MM, Kozai TDY.	J Neural Eng. 2023 Sep 1;20(4):046044. doi: 10.1088/1741-2552/aceca5.	Wellman SM	J Neural Eng	2023	2023-08-02	PMC10594264		10.1088/1741-2552/aceca5	Y	Y	Y	Y	N
37507031	Differential expression of genes involved in the chronic response to intracortical microelectrodes	Song S, Druschel LN, Chan ER, Capadona JR.	Acta Biomater. 2023 Oct 1;169:348-362. doi: 10.1016/j.actbio.2023.07.038. Epub 2023 Jul 26.	Song S	Acta Biomater	2023	2023-07-28	PMC10528922	NIHMS1920760	10.1016/j.actbio.2023.07.038	Y	Y	Y	N
37499727	Structural and functional changes of deep layer pyramidal neurons surrounding microelectrode arrays implanted in rat motor cortex	Gregory BA, Thompson CH, Salatino JW, Railing MJ, Zimmerman AF, Gupta B, Williams K, Beatty JA, Cox CL, Purcell EK.	Acta Biomater. 2023 Sep 15;168:429-439. doi: 10.1016/j.actbio.2023.07.027. Epub 2023 Jul 25.	Gregory BA	Acta Biomater	2023	2023-07-27	PMC10441615	NIHMS1920212	10.1016/j.actbio.2023.07.027	Y	Y	Y	N
37413842	Pro-myelinating clemastine administration improves recording performance of chronically implanted microelectrodes and nearby neuronal health	Chen K, Cambi F, Kozai TDY.	Biomaterials. 2023 Oct;301:122210. doi: 10.1016/j.biomaterials.2023.122210. Epub 2023 Jun 21.	Chen K	Biomaterials	2023	2023-07-06	PMC10528716	NIHMS1916665	10.1016/j.biomaterials.2023.122210	Y	Y	Y	Y	N
37331003	Opposing effects of 5-HT1A receptor agonist buspirone on supraspinal abdominal pain transmission in normal and visceral hypersensitive rats	Lyubashina OA, Sivachenko IB, Sushkevich BM, Busygina II.	J Neurosci Res. 2023 Oct;101(10):1555-1571. doi: 10.1002/jnr.25222. Epub 2023 Jun 18.	Lyubashina OA	J Neurosci Res	2023	2023-06-18			10.1002/jnr.25222	Y	N
37116634	Spatiotemporal expression of RNA-seq identified proteins at the electrode interface	Thompson CH, Evans BM, Zhao DX, Purcell EK.	Acta Biomater. 2023 Jul 1;164:209-222. doi: 10.1016/j.actbio.2023.04.028. Epub 2023 Apr 26.	Thompson CH	Acta Biomater	2023	2023-04-28			10.1016/j.actbio.2023.04.028	Y	Y	Y	Y	N
37090803	Layer-dependent stability of intracortical recordings and neuronal cell loss	Urdaneta ME, Kunigk NG, Peñaloza-Aponte JD, Currlin S, Malone IG, Fried SI, Otto KJ.	Front Neurosci. 2023 Apr 5;17:1096097. doi: 10.3389/fnins.2023.1096097. eCollection 2023.	Urdaneta ME	Front Neurosci	2023	2023-04-24	PMC10113640		10.3389/fnins.2023.1096097	Y	Y	Y	Y	N
37015177	Activation of inflammasomes and their effects on neuroinflammation at the microelectrode-tissue interface in intracortical implants	Franklin ME, Bennett C, Arboite M, Alvarez-Ciara A, Corrales N, Verdelus J, Dietrich WD, Keane RW, de Rivero Vaccari JP, Prasad A.	Biomaterials. 2023 Jun;297:122102. doi: 10.1016/j.biomaterials.2023.122102. Epub 2023 Mar 28.	Franklin ME	Biomaterials	2023	2023-04-04	PMC10614166	NIHMS1889366	10.1016/j.biomaterials.2023.122102	Y	Y	Y	Y	N
36989659	Stable in-vivo electrochemical sensing of tonic serotonin levels using PEDOT/CNT-coated glassy carbon flexible microelectrode arrays	Castagnola E, Robbins EM, Krahe DD, Wu B, Pwint MY, Cao Q, Cui XT.	Biosens Bioelectron. 2023 Jun 15;230:115242. doi: 10.1016/j.bios.2023.115242. Epub 2023 Mar 21.	Castagnola E	Biosens Bioelectron	2023	2023-03-29	PMC10101938	NIHMS1886839	10.1016/j.bios.2023.115242	Y	Y	Y	Y	N
36749645	Development of a Slow-Degrading Polymerized Curcumin Coating for Intracortical Microelectrodes	Ziemba AM, Woodson MCC, Funnell JL, Wich D, Balouch B, Rende D, Amato DN, Bao J, Oprea I, Cao D, Bajalo N, Ereifej ES, Capadona JR, Palermo EF, Gilbert RJ.	ACS Appl Bio Mater. 2023 Feb 20;6(2):806-818. doi: 10.1021/acsabm.2c00969. Epub 2023 Feb 7.	Ziemba AM	ACS Appl Bio Mater	2023	2023-02-07			10.1021/acsabm.2c00969	Y	Y	Y	Y	N
36103781	In vivo spatiotemporal dynamics of astrocyte reactivity following neural electrode implantation	Savya SP, Li F, Lam S, Wellman SM, Stieger KC, Chen K, Eles JR, Kozai TDY.	Biomaterials. 2022 Oct;289:121784. doi: 10.1016/j.biomaterials.2022.121784. Epub 2022 Sep 2.	Savya SP	Biomaterials	2022	2022-09-14	PMC10231871	NIHMS1896124	10.1016/j.biomaterials.2022.121784	Y	Y	Y	Y	N
36086181	Acute in vivo Recording with a Generic Parylene Microelectrode Array Implanted with Dip-coating Method into the Rat Brain	Xu H, Scholten K, Jiang W, Ortigoza-Diaz JL, Lu Z, Liu X, Meng E, Song D.	Annu Int Conf IEEE Eng Med Biol Soc. 2022 Jul;2022:214-217. doi: 10.1109/EMBC48229.2022.9870987.	Xu H	Annu Int Conf IEEE Eng Med Biol Soc	2022	2022-09-10			10.1109/EMBC48229.2022.9870987	Y	Y	N
35954192	Neuroinflammatory Gene Expression Analysis Reveals Pathways of Interest as Potential Targets to Improve the Recording Performance of Intracortical Microelectrodes	Song S, Regan B, Ereifej ES, Chan ER, Capadona JR.	Cells. 2022 Jul 30;11(15):2348. doi: 10.3390/cells11152348.	Song S	Cells	2022	2022-08-12	PMC9367362		10.3390/cells11152348	Y	Y	Y	N
35947168	Microelectrode implants, inflammatory response and long-lasting effects on NADPH diaphorase neurons in the rat frontal cortex	Guimaraes JS, Lemos NAM, Freire MAM, Pereira A, Ribeiro S.	Exp Brain Res. 2022 Oct;240(10):2569-2580. doi: 10.1007/s00221-022-06434-3. Epub 2022 Aug 10.	Guimaraes JS	Exp Brain Res	2022	2022-08-10			10.1007/s00221-022-06434-3	Y	Y	Y	N	N
35928007	Spatial Transcriptomics as a Novel Approach to Redefine Electrical Stimulation Safety	Whitsitt QA, Koo B, Celik ME, Evans BM, Weiland JD, Purcell EK.	Front Neurosci. 2022 Jul 19;16:937923. doi: 10.3389/fnins.2022.937923. eCollection 2022.	Whitsitt QA	Front Neurosci	2022	2022-08-05	PMC9344921		10.3389/fnins.2022.937923	Y	Y	Y	Y	N
35769707	The Long-Term Stability of Intracortical Microstimulation and the Foreign Body Response Are Layer Dependent	Urdaneta ME, Kunigk NG, Currlin S, Delgado F, Fried SI, Otto KJ.	Front Neurosci. 2022 Jun 13;16:908858. doi: 10.3389/fnins.2022.908858. eCollection 2022.	Urdaneta ME	Front Neurosci	2022	2022-06-30	PMC9234554		10.3389/fnins.2022.908858	Y	Y	Y	Y	N
35263724	Insertion mechanics of amorphous SiC ultra-micro scale neural probes	Geramifard N, Dousti B, Nguyen C, Abbott J, Cogan SF, Varner VD.	J Neural Eng. 2022 Apr 8;19(2):10.1088/1741-2552/ac5bf4. doi: 10.1088/1741-2552/ac5bf4.	Geramifard N	J Neural Eng	2022	2022-03-09	PMC9339220	NIHMS1796927	10.1088/1741-2552/ac5bf4	Y	N
35131337	Impaired visceral pain-related functions of the midbrain periaqueductal gray in rats with colitis	Lyubashina OA, Sivachenko IB, Mikhalkin AA.	Brain Res Bull. 2022 May;182:12-25. doi: 10.1016/j.brainresbull.2022.02.002. Epub 2022 Feb 4.	Lyubashina OA	Brain Res Bull	2022	2022-02-08			10.1016/j.brainresbull.2022.02.002	Y	N
35025460	Surface Modifications of an Organic Polymer-Based Microwire Platform for Sustained Release of an Anti-Inflammatory Drug	Liu C, Nguyen MA, Alvarez-Ciara A, Franklin M, Bennett C, Domena JB, Kleinhenz NC, Blanco Colmenares GA, Duque S, Chebbi AF, Bernard B, Olivier JH, Prasad A.	ACS Appl Bio Mater. 2020 Jul 20;3(7):4613-4625. doi: 10.1021/acsabm.0c00506. Epub 2020 Jul 8.	Liu C	ACS Appl Bio Mater	2020	2022-01-13			10.1021/acsabm.0c00506	Y	Y	Y	N
34945296	Investigation of the Feasibility of Ventricular Delivery of Resveratrol to the Microelectrode Tissue Interface	Kim Y, Ereifej ES, Schwartzman WE, Meade SM, Chen K, Rayyan J, Feng H, Aluri V, Mueller NN, Bhambra R, Bhambra S, Taylor DM, Capadona JR.	Micromachines (Basel). 2021 Nov 25;12(12):1446. doi: 10.3390/mi12121446.	Kim Y	Micromachines (Basel)	2021	2021-12-24	PMC8708660		10.3390/mi12121446	Y	Y	Y	Y	N
34880722	Ultrastructural Analysis of Neuroimplant-Parenchyma Interfaces Uncover Remarkable Neuroregeneration Along-With Barriers That Limit the Implant Electrophysiological Functions	Sharon A, Shmoel N, Erez H, Jankowski MM, Friedmann Y, Spira ME.	Front Neurosci. 2021 Nov 22;15:764448. doi: 10.3389/fnins.2021.764448. eCollection 2021.	Sharon A	Front Neurosci	2021	2021-12-09	PMC8645653		10.3389/fnins.2021.764448	Y	Y	Y	Y	N
34539168	Fabrication of a Multilayer Implantable Cortical Microelectrode Probe to Improve Recording Potential	Liu X, Bibineyshvili Y, Robles DA, Boreland AJ, Margolis DJ, Shreiber DI, Zahn JD.	J Microelectromech Syst. 2021;30(4):569-581. doi: 10.1109/jmems.2021.3092230. Epub 2021 Jul 5.	Liu X	J Microelectromech Syst	2021	2021-09-20	PMC8445332	NIHMS1730273	10.1109/jmems.2021.3092230	Y	N
34352736	Long-term intracortical microelectrode array performance in a human: a 5 year retrospective analysis	Colachis SC 4th, Dunlap CF, Annetta NV, Tamrakar SM, Bockbrader MA, Friedenberg DA.	J Neural Eng. 2021 Aug 23;18(4). doi: 10.1088/1741-2552/ac1add.	Colachis SC 4th	J Neural Eng	2021	2021-08-05			10.1088/1741-2552/ac1add	Y	N
34314384	Neuropathological effects of chronically implanted, intracortical microelectrodes in a tetraplegic patient	Szymanski LJ, Kellis S, Liu CY, Jones KT, Andersen RA, Commins D, Lee B, McCreery DB, Miller CA.	J Neural Eng. 2021 Jul 27;18(4). doi: 10.1088/1741-2552/ac127e.	Szymanski LJ	J Neural Eng	2021	2021-07-27			10.1088/1741-2552/ac127e	Y	Y	N		N
33780909	Spatiotemporal patterns of gene expression around implanted silicon electrode arrays	Thompson CH, Saxena A, Heelan N, Salatino J, Purcell EK.	J Neural Eng. 2021 Apr 27;18(4):10.1088/1741-2552/abf2e6. doi: 10.1088/1741-2552/abf2e6.	Thompson CH	J Neural Eng	2021	2021-03-29	PMC8650570	NIHMS1755877	10.1088/1741-2552/abf2e6	Y	Y	Y	N
33621208	Inhibition of Na(+)/H(+)exchanger modulates microglial activation and scar formation following microelectrode implantation	Dubaniewicz M, Eles JR, Lam S, Song S, Cambi F, Sun D, Wellman SM, Kozai TDY.	J Neural Eng. 2021 Mar 19;18(4):10.1088/1741-2552/abe8f1. doi: 10.1088/1741-2552/abe8f1.	Dubaniewicz M	J Neural Eng	2021	2021-02-23	PMC8532125	NIHMS1746434	10.1088/1741-2552/abe8f1	Y	Y	Y	Y	N
33514001	Mesencephalic Electrical Stimulation Reduces Neuroinflammation after Photothrombotic Stroke in Rats by Targeting the Cholinergic Anti-Inflammatory Pathway	Schuhmann MK, Papp L, Stoll G, Blum R, Volkmann J, Fluri F.	Int J Mol Sci. 2021 Jan 27;22(3):1254. doi: 10.3390/ijms22031254.	Schuhmann MK	Int J Mol Sci	2021	2021-01-30	PMC7865599		10.3390/ijms22031254	Y	Y	Y	Y	Y
33455378	Laser-Induced Periodic Surface Structure Enhances Neuroelectrode Charge Transfer Capabilities and Modulates Astrocyte Function	Kelly A, Farid N, Krukiewicz K, Belisle N, Groarke J, Waters EM, Trotier A, Laffir F, Kilcoyne M, O'Connor GM, Biggs MJ.	ACS Biomater Sci Eng. 2020 Mar 9;6(3):1449-1461. doi: 10.1021/acsbiomaterials.9b01321. Epub 2020 Feb 12.	Kelly A	ACS Biomater Sci Eng	2020	2021-01-18			10.1021/acsbiomaterials.9b01321	Y	Y	Y	Y	Y
33310540	The complement cascade at the Utah microelectrode-tissue interface	Bennett C, Álvarez-Ciara A, Franklin M, Dietrich WD, Prasad A.	Biomaterials. 2021 Jan;268:120583. doi: 10.1016/j.biomaterials.2020.120583. Epub 2020 Dec 7.	Bennett C	Biomaterials	2021	2020-12-14	PMC7856077	NIHMS1652658	10.1016/j.biomaterials.2020.120583	Y	Y	Y	Y	N
33302121	In vivo spatiotemporal patterns of oligodendrocyte and myelin damage at the neural electrode interface	Chen K, Wellman SM, Yaxiaer Y, Eles JR, Kozai TD.	Biomaterials. 2021 Jan;268:120526. doi: 10.1016/j.biomaterials.2020.120526. Epub 2020 Nov 23.	Chen K	Biomaterials	2021	2020-12-10	PMC8112010	NIHMS1650138	10.1016/j.biomaterials.2020.120526	Y	Y	Y	Y	N
33294935	Asleep Deep Brain Stimulator Placement in the Intraoperative Magnetic Resonance Imaging System Hybrid Operating Suite: 2-Dimensional Operative Video	Brock AA, Kundu B, Rolston JD.	Oper Neurosurg (Hagerstown). 2021 Feb 16;20(3):E217-E218. doi: 10.1093/ons/opaa337.	Brock AA	Oper Neurosurg (Hagerstown)	2021	2020-12-09	PMC8133329		10.1093/ons/opaa337	Y	N
32899336	Investigating the Association between Motor Function, Neuroinflammation, and Recording Metrics in the Performance of Intracortical Microelectrode Implanted in Motor Cortex	Ereifej ES, Li Y, Goss-Varley M, Kim Y, Meade SM, Chen K, Rayyan J, Feng H, Dona K, McMahon J, Taylor D, Capadona JR, Sun J.	Micromachines (Basel). 2020 Sep 3;11(9):838. doi: 10.3390/mi11090838.	Ereifej ES	Micromachines (Basel)	2020	2020-09-09	PMC7570280		10.3390/mi11090838	Y	Y	Y	Y	N
32457888	Toward Standardization of Electrophysiology and Computational Tissue Strain in Rodent Intracortical Microelectrode Models	Mahajan S, Hermann JK, Bedell HW, Sharkins JA, Chen L, Chen K, Meade SM, Smith CS, Rayyan J, Feng H, Kim Y, Schiefer MA, Taylor DM, Capadona JR, Ereifej ES.	Front Bioeng Biotechnol. 2020 May 8;8:416. doi: 10.3389/fbioe.2020.00416. eCollection 2020.	Mahajan S	Front Bioeng Biotechnol	2020	2020-05-28	PMC7225268		10.3389/fbioe.2020.00416	Y	N
32428679	Deployable, liquid crystal elastomer-based intracortical probes	Rihani RT, Stiller AM, Usoro JO, Lawson J, Kim H, Black BJ, Danda VR, Maeng J, Varner VD, Ware TH, Pancrazio JJ.	Acta Biomater. 2020 Jul 15;111:54-64. doi: 10.1016/j.actbio.2020.04.032. Epub 2020 May 17.	Rihani RT	Acta Biomater	2020	2020-05-20			10.1016/j.actbio.2020.04.032	Y	N
32240985	Therapeutic hypothermia reduces cortical inflammation associated with utah array implants	Dugan EA, Bennett C, Tamames I, Dietrich WD, King CS, Prasad A, Rajguru SM.	J Neural Eng. 2020 Apr 29;17(2):026035. doi: 10.1088/1741-2552/ab85d2.	Dugan EA	J Neural Eng	2020	2020-04-03	PMC8259230	NIHMS1711083	10.1088/1741-2552/ab85d2	Y	Y	Y	N
32191878	Evaluation of Durability of Transparent Graphene Electrodes Fabricated on Different Flexible Substrates for Chronic In Vivo Experiments	Ding D, Lu Y, Zhao R, Liu X, De-Eknamkul C, Ren C, Mehrsa A, Komiyama T, Kuzum D.	IEEE Trans Biomed Eng. 2020 Nov;67(11):3203-3210. doi: 10.1109/TBME.2020.2979475. Epub 2020 Mar 17.	Ding D	IEEE Trans Biomed Eng	2020	2020-03-20	PMC8560430	NIHMS1639106	10.1109/TBME.2020.2979475	Y	N
32116295	Fabrication of Ti3C2 MXene Microelectrode Arrays for In Vivo Neural Recording	Driscoll N, Maleski K, Richardson AG, Murphy B, Anasori B, Lucas TH, Gogotsi Y, Vitale F.	J Vis Exp. 2020 Feb 12;(156). doi: 10.3791/60741.	Driscoll N	J Vis Exp	2020	2020-03-03			10.3791/60741	Y	N
32090868	Neuroadhesive protein coating improves the chronic performance of neuroelectronics in mouse brain	Golabchi A, Woeppel KM, Li X, Lagenaur CF, Cui XT.	Biosens Bioelectron. 2020 May 1;155:112096. doi: 10.1016/j.bios.2020.112096. Epub 2020 Feb 18.	Golabchi A	Biosens Bioelectron	2020	2020-02-25	PMC7104372	NIHMS1565700	10.1016/j.bios.2020.112096	Y	Y	Y	Y	N
32065972	Cuprizone-induced oligodendrocyte loss and demyelination impairs recording performance of chronically implanted neural interfaces	Wellman SM, Guzman K, Stieger KC, Brink LE, Sridhar S, Dubaniewicz MT, Li L, Cambi F, Kozai TDY.	Biomaterials. 2020 May;239:119842. doi: 10.1016/j.biomaterials.2020.119842. Epub 2020 Feb 6.	Wellman SM	Biomaterials	2020	2020-02-18	PMC7540937	NIHMS1562299	10.1016/j.biomaterials.2020.119842	Y	Y	Y	Y	N
32064297	Acute insertion effects of penetrating cortical microelectrodes imaged with quantitative optical coherence angiography	Hammer DX, Lozzi A, Boretsky A, Welle CG.	Neurophotonics. 2016 Apr;3(2):025002. doi: 10.1117/1.NPh.3.2.025002. Epub 2016 Apr 19.	Hammer DX	Neurophotonics	2016	2020-02-18	PMC7011942		10.1117/1.NPh.3.2.025002	Y	Y	Y	N
32042853	Longitudinal multimodal assessment of neurodegeneration and vascular remodeling correlated with signal degradation in chronic cortical silicon microelectrodes	Solarana K, Ye M, Gao YR, Rafi H, Hammer DX.	Neurophotonics. 2020 Jan;7(1):015004. doi: 10.1117/1.NPh.7.1.015004. Epub 2020 Jan 30.	Solarana K	Neurophotonics	2020	2020-02-12	PMC6991888		10.1117/1.NPh.7.1.015004	Y	Y	Y	N	N
31998057	Chronically Implanted Microelectrodes Cause c-fos Expression Along Their Trajectory	Pflüger P, Pinnell RC, Martini N, Hofmann UG.	Front Neurosci. 2020 Jan 10;13:1367. doi: 10.3389/fnins.2019.01367. eCollection 2019.	Pflüger P	Front Neurosci	2020	2020-01-31	PMC6965008		10.3389/fnins.2019.01367	Y	Y	Y	Y	N
31954232	In vivo imaging of calcium and glutamate responses to intracortical microstimulation reveals distinct temporal responses of the neuropil and somatic compartments in layer II/III neurons	Eles JR, Kozai TDY.	Biomaterials. 2020 Mar;234:119767. doi: 10.1016/j.biomaterials.2020.119767. Epub 2020 Jan 7.	Eles JR	Biomaterials	2020	2020-01-19	PMC7487166	NIHMS1625791	10.1016/j.biomaterials.2020.119767	Y	Y	Y	Y	N
31733330	Differential expression of genes involved in the acute innate immune response to intracortical microelectrodes	Bedell HW, Schaub NJ, Capadona JR, Ereifej ES.	Acta Biomater. 2020 Jan 15;102:205-219. doi: 10.1016/j.actbio.2019.11.017. Epub 2019 Nov 14.	Bedell HW	Acta Biomater	2020	2019-11-17	PMC6944063	NIHMS1543164	10.1016/j.actbio.2019.11.017	Y	Y	Y	N
31580687	Magnetic Actuation of Flexible Microelectrode Arrays for Neural Activity Recordings	Gao L, Wang J, Guan S, Du M, Wu K, Xu K, Zou L, Tian H, Fang Y.	Nano Lett. 2019 Nov 13;19(11):8032-8039. doi: 10.1021/acs.nanolett.9b03232. Epub 2019 Oct 8.	Gao L	Nano Lett	2019	2019-10-04			10.1021/acs.nanolett.9b03232	Y	Y	Y	Y	N
31461373	Role of paroxysmal depolarization in focal seizure activity	Tryba AK, Merricks EM, Lee S, Pham T, Cho S, Nordli DR Jr, Eissa TL, Goodman RR, McKhann GM Jr, Emerson RG, Schevon CA, van Drongelen W.	J Neurophysiol. 2019 Nov 1;122(5):1861-1873. doi: 10.1152/jn.00392.2019. Epub 2019 Aug 28.	Tryba AK	J Neurophysiol	2019	2019-08-29	PMC6879965		10.1152/jn.00392.2019	Y	N
31380762	A Method of Flexible Micro-Wire Electrode Insertion in Rodent for Chronic Neural Recording and a Device for Electrode Insertion	Arafat MA, Rubin LN, Jefferys JGR, Irazoqui PP.	IEEE Trans Neural Syst Rehabil Eng. 2019 Sep;27(9):1724-1731. doi: 10.1109/TNSRE.2019.2932032. Epub 2019 Jul 31.	Arafat MA	IEEE Trans Neural Syst Rehabil Eng	2019	2019-08-06			10.1109/TNSRE.2019.2932032	Y	N
31191216	Revealing Spatial and Temporal Patterns of Cell Death, Glial Proliferation, and Blood-Brain Barrier Dysfunction Around Implanted Intracortical Neural Interfaces	Wellman SM, Li L, Yaxiaer Y, McNamara I, Kozai TDY.	Front Neurosci. 2019 May 28;13:493. doi: 10.3389/fnins.2019.00493. eCollection 2019.	Wellman SM	Front Neurosci	2019	2019-06-14	PMC6546924		10.3389/fnins.2019.00493	Y	Y	Y	Y	N
31083528	Electrical Stimulation of the Mesencephalic Locomotor Region Attenuates Neuronal Loss and Cytokine Expression in the Perifocal Region of Photothrombotic Stroke in Rats	Schuhmann MK, Stoll G, Bohr A, Volkmann J, Fluri F.	Int J Mol Sci. 2019 May 11;20(9):2341. doi: 10.3390/ijms20092341.	Schuhmann MK	Int J Mol Sci	2019	2019-05-15	PMC6540310		10.3390/ijms20092341	Y	Y	Y	Y	Y
31068786	3D Reconstruction of the Intracortical Volume Around a Hybrid Microelectrode Array	Nambiar A, Nolta NF, Han M.	Front Neurosci. 2019 Apr 24;13:393. doi: 10.3389/fnins.2019.00393. eCollection 2019.	Nambiar A	Front Neurosci	2019	2019-05-10	PMC6491727		10.3389/fnins.2019.00393	Y	Y	Y	Y	N
31011432	Long-term stability of neural signals from microwire arrays implanted in common marmoset motor cortex and striatum	Debnath S, Prins NW, Pohlmeyer E, Mylavarapu R, Geng S, Sanchez JC, Prasad A.	Biomed Phys Eng Express. 2018 Sep;4(5):055025. doi: 10.1088/2057-1976/aada67. Epub 2018 Aug 31.	Debnath S	Biomed Phys Eng Express	2018	2019-04-24	PMC6474681	NIHMS1505758	10.1088/2057-1976/aada67	Y	N
30925400	Electrodeposited platinum-iridium coating improves in vivo recording performance of chronically implanted microelectrode arrays	Cassar IR, Yu C, Sambangi J, Lee CD, Whalen JJ 3rd, Petrossians A, Grill WM.	Biomaterials. 2019 Jun;205:120-132. doi: 10.1016/j.biomaterials.2019.03.017. Epub 2019 Mar 18.	Cassar IR	Biomaterials	2019	2019-03-30	PMC6472919	NIHMS1525519	10.1016/j.biomaterials.2019.03.017	Y	Y	Y	Y	N
30860268	Intraoperative High Impedance Levels During Placement of Deep Brain Stimulating Electrode	Lyons MK, Neal MT, Patel NP.	Oper Neurosurg (Hagerstown). 2019 Dec 1;17(6):E264-E266. doi: 10.1093/ons/opz035.	Lyons MK	Oper Neurosurg (Hagerstown)	2019	2019-03-13			10.1093/ons/opz035	Y	N
30686948	Carbon-Fiber Based Microelectrode Array Embedded with a Biodegradable Silk Support for In Vivo Neural Recording	Lee Y, Kong C, Chang JW, Jun SB.	J Korean Med Sci. 2019 Jan 9;34(4):e24. doi: 10.3346/jkms.2019.34.e24. eCollection 2019 Jan 28.	Lee Y	J Korean Med Sci	2019	2019-01-29	PMC6345632		10.3346/jkms.2019.34.e24	Y	Y	Y	Y	N
30648158	Minimally Invasive Microelectrode Biosensors Based on Platinized Carbon Fibers for in Vivo Brain Monitoring	Chatard C, Sabac A, Moreno-Velasquez L, Meiller A, Marinesco S.	ACS Cent Sci. 2018 Dec 26;4(12):1751-1760. doi: 10.1021/acscentsci.8b00797. Epub 2018 Dec 14.	Chatard C	ACS Cent Sci	2018	2019-01-17	PMC6311694		10.1021/acscentsci.8b00797	Y	Y	N
30429766	Understanding the Effects of Both CD14-Mediated Innate Immunity and Device/Tissue Mechanical Mismatch in the Neuroinflammatory Response to Intracortical Microelectrodes	Bedell HW, Song S, Li X, Molinich E, Lin S, Stiller A, Danda V, Ecker M, Shoffstall AJ, Voit WE, Pancrazio JJ, Capadona JR.	Front Neurosci. 2018 Oct 31;12:772. doi: 10.3389/fnins.2018.00772. eCollection 2018.	Bedell HW	Front Neurosci	2018	2018-11-16	PMC6220032		10.3389/fnins.2018.00772	Y	Y	Y	Y	N
30424419	Characterization of the Neuroinflammatory Response to Thiol-ene Shape Memory Polymer Coated Intracortical Microelectrodes	Shoffstall AJ, Ecker M, Danda V, Joshi-Imre A, Stiller A, Yu M, Paiz JE, Mancuso E, Bedell HW, Voit WE, Pancrazio JJ, Capadona JR.	Micromachines (Basel). 2018 Sep 24;9(10):486. doi: 10.3390/mi9100486.	Shoffstall AJ	Micromachines (Basel)	2018	2018-11-15	PMC6215215		10.3390/mi9100486	Y	Y	Y	Y	N
30424413	Amorphous Silicon Carbide Platform for Next Generation Penetrating Neural Interface Designs	Deku F, Frewin CL, Stiller A, Cohen Y, Aqeel S, Joshi-Imre A, Black B, Gardner TJ, Pancrazio JJ, Cogan SF.	Micromachines (Basel). 2018 Sep 20;9(10):480. doi: 10.3390/mi9100480.	Deku F	Micromachines (Basel)	2018	2018-11-15	PMC6215182		10.3390/mi9100480	Y	N
30383805	Biomimetic extracellular matrix coatings improve the chronic biocompatibility of microfabricated subdural microelectrode arrays	Vitale F, Shen W, Driscoll N, Burrell JC, Richardson AG, Adewole O, Murphy B, Ananthakrishnan A, Oh H, Wang T, Lucas TH, Cullen DK, Allen MG, Litt B.	PLoS One. 2018 Nov 1;13(11):e0206137. doi: 10.1371/journal.pone.0206137. eCollection 2018.	Vitale F	PLoS One	2018	2018-11-02	PMC6211660		10.1371/journal.pone.0206137	Y	Y	Y	Y	N
30371968	In vitro compatibility testing of thiol-ene/acrylate-based shape memory polymers for use in implantable neural interfaces	Black BJ, Ecker M, Stiller A, Rihani R, Danda VR, Reed I, Voit WE, Pancrazio JJ.	J Biomed Mater Res A. 2018 Nov;106(11):2891-2898. doi: 10.1002/jbm.a.36478. Epub 2018 Oct 29.	Black BJ	J Biomed Mater Res A	2018	2018-10-30			10.1002/jbm.a.36478	Y	Y	Y	Y	N
30343257	Neuroinflammation, oxidative stress, and blood-brain barrier (BBB) disruption in acute Utah electrode array implants and the effect of deferoxamine as an iron chelator on acute foreign body response	Bennett C, Mohammed F, Álvarez-Ciara A, Nguyen MA, Dietrich WD, Rajguru SM, Streit WJ, Prasad A.	Biomaterials. 2019 Jan;188:144-159. doi: 10.1016/j.biomaterials.2018.09.040. Epub 2018 Oct 18.	Bennett C	Biomaterials	2019	2018-10-22	PMC6300159	NIHMS1510130	10.1016/j.biomaterials.2018.09.040	Y	Y	Y	N
30053658	Melatonin improves quality and longevity of chronic neural recording	Golabchi A, Wu B, Li X, Carlisle DL, Kozai TDY, Friedlander RM, Cui XT.	Biomaterials. 2018 Oct;180:225-239. doi: 10.1016/j.biomaterials.2018.07.026. Epub 2018 Jul 17.	Golabchi A	Biomaterials	2018	2018-07-28	PMC6179369	NIHMS990235	10.1016/j.biomaterials.2018.07.026	Y	Y	Y	Y	N
30020844	Chronic recording and electrochemical performance of Utah microelectrode arrays implanted in rat motor cortex	Black BJ, Kanneganti A, Joshi-Imre A, Rihani R, Chakraborty B, Abbott J, Pancrazio JJ, Cogan SF.	J Neurophysiol. 2018 Oct 1;120(4):2083-2090. doi: 10.1152/jn.00181.2018. Epub 2018 Jul 18.	Black BJ	J Neurophysiol	2018	2018-07-19			10.1152/jn.00181.2018	Y	Y	N
29901357	Deep Brain Stimulation of Anterior Thalamic Nuclei for Intractable Epilepsy in Thailand: Case Report	Boongird A, Boongird A, Khongkhatithum C, Thampratankul L, Visudtibhan A.	J Med Assoc Thai. 2016 Jun;99 Suppl 3:S126-9.	Boongird A	J Med Assoc Thai	2016	2018-06-15				Y	N
29783119	In vivo imaging of neuronal calcium during electrode implantation: Spatial and temporal mapping of damage and recovery	Eles JR, Vazquez AL, Kozai TDY, Cui XT.	Biomaterials. 2018 Aug;174:79-94. doi: 10.1016/j.biomaterials.2018.04.043. Epub 2018 May 7.	Eles JR	Biomaterials	2018	2018-05-22	PMC5987772	NIHMS969326	10.1016/j.biomaterials.2018.04.043	Y	Y	Y	Y	N
29501892	In vivo spatiotemporal dynamics of NG2 glia activity caused by neural electrode implantation	Wellman SM, Kozai TDY.	Biomaterials. 2018 May;164:121-133. doi: 10.1016/j.biomaterials.2018.02.037. Epub 2018 Feb 20.	Wellman SM	Biomaterials	2018	2018-03-05	PMC5951685	NIHMS948788	10.1016/j.biomaterials.2018.02.037	Y	Y	Y	Y	N
29487848	Implantation of Neural Probes in the Brain Elicits Oxidative Stress	Ereifej ES, Rial GM, Hermann JK, Smith CS, Meade SM, Rayyan JM, Chen K, Feng H, Capadona JR.	Front Bioeng Biotechnol. 2018 Feb 12;6:9. doi: 10.3389/fbioe.2018.00009. eCollection 2018.	Ereifej ES	Front Bioeng Biotechnol	2018	2018-03-01	PMC5816578		10.3389/fbioe.2018.00009	Y	Y	Y	N	N
29477707	Blood brain barrier (BBB)-disruption in intracortical silicon microelectrode implants	Bennett C, Samikkannu M, Mohammed F, Dietrich WD, Rajguru SM, Prasad A.	Biomaterials. 2018 May;164:1-10. doi: 10.1016/j.biomaterials.2018.02.036. Epub 2018 Feb 20.	Bennett C	Biomaterials	2018	2018-02-26	PMC5895107	NIHMS946174	10.1016/j.biomaterials.2018.02.036	Y	Y	Y	N
29471127	Targeting CD14 on blood derived cells improves intracortical microelectrode performance	Bedell HW, Hermann JK, Ravikumar M, Lin S, Rein A, Li X, Molinich E, Smith PD, Selkirk SM, Miller RH, Sidik S, Taylor DM, Capadona JR.	Biomaterials. 2018 May;163:163-173. doi: 10.1016/j.biomaterials.2018.02.014. Epub 2018 Feb 13.	Bedell HW	Biomaterials	2018	2018-02-23	PMC5841759	NIHMS944637	10.1016/j.biomaterials.2018.02.014	Y	Y	Y	Y	N
29421549	Unique electrophysiological and impedance signatures between encapsulation types: An analysis of biological Utah array failure and benefit of a biomimetic coating in a rat model	Cody PA, Eles JR, Lagenaur CF, Kozai TDY, Cui XT.	Biomaterials. 2018 Apr;161:117-128. doi: 10.1016/j.biomaterials.2018.01.025. Epub 2018 Feb 1.	Cody PA	Biomaterials	2018	2018-02-09	PMC5817007	NIHMS939107	10.1016/j.biomaterials.2018.01.025	Y	Y	N
29219114	Inhibition of the cluster of differentiation 14 innate immunity pathway with IAXO-101 improves chronic microelectrode performance	Hermann JK, Ravikumar M, Shoffstall AJ, Ereifej ES, Kovach KM, Chang J, Soffer A, Wong C, Srivastava V, Smith P, Protasiewicz G, Jiang J, Selkirk SM, Miller RH, Sidik S, Ziats NP, Taylor DM, Capadona JR.	J Neural Eng. 2018 Apr;15(2):025002. doi: 10.1088/1741-2552/aaa03e.	Hermann JK	J Neural Eng	2018	2017-12-09	PMC5818286	NIHMS938461	10.1088/1741-2552/aaa03e	Y	Y	Y	Y	N
29117574	An astrocyte derived extracellular matrix coating reduces astrogliosis surrounding chronically implanted microelectrode arrays in rat cortex	Oakes RS, Polei MD, Skousen JL, Tresco PA.	Biomaterials. 2018 Feb;154:1-11. doi: 10.1016/j.biomaterials.2017.10.001. Epub 2017 Oct 29.	Oakes RS	Biomaterials	2018	2017-11-09			10.1016/j.biomaterials.2017.10.001	Y	Y	Y	Y	N
29044049	Acute in vivo testing of a conformal polymer microelectrode array for multi-region hippocampal recordings	Xu H, Hirschberg AW, Scholten K, Berger TW, Song D, Meng E.	J Neural Eng. 2018 Feb;15(1):016017. doi: 10.1088/1741-2552/aa9451.	Xu H	J Neural Eng	2018	2017-10-19	PMC5792195	NIHMS935010	10.1088/1741-2552/aa9451	Y	Y	Y	Y	N
28952963	Amorphous silicon carbide ultramicroelectrode arrays for neural stimulation and recording	Deku F, Cohen Y, Joshi-Imre A, Kanneganti A, Gardner TJ, Cogan SF.	J Neural Eng. 2018 Feb;15(1):016007. doi: 10.1088/1741-2552/aa8f8b.	Deku F	J Neural Eng	2018	2017-09-28	PMC5786446	NIHMS935004	10.1088/1741-2552/aa8f8b	Y	N
28570813	Polymer Composite with Carbon Nanofibers Aligned during Thermal Drawing as a Microelectrode for Chronic Neural Interfaces	Guo Y, Jiang S, Grena BJB, Kimbrough IF, Thompson EG, Fink Y, Sontheimer H, Yoshinobu T, Jia X.	ACS Nano. 2017 Jul 25;11(7):6574-6585. doi: 10.1021/acsnano.6b07550. Epub 2017 Jun 13.	Guo Y	ACS Nano	2017	2017-06-02			10.1021/acsnano.6b07550	Y	Y	Y	Y	N
28244001	Relating Clinical and Electrophysiological Parameters in Death Determination in a Laboratory Model of Progressive Hypoxemia	Park E, Liu E, Shemie SD, Baker AJ.	Neurocrit Care. 2018 Feb;28(1):133-141. doi: 10.1007/s12028-017-0382-y.	Park E	Neurocrit Care	2018	2017-03-01			10.1007/s12028-017-0382-y	Y	N
28185910	Ultrasoft microwire neural electrodes improve chronic tissue integration	Du ZJ, Kolarcik CL, Kozai TDY, Luebben SD, Sapp SA, Zheng XS, Nabity JA, Cui XT.	Acta Biomater. 2017 Apr 15;53:46-58. doi: 10.1016/j.actbio.2017.02.010. Epub 2017 Feb 6.	Du ZJ	Acta Biomater	2017	2017-02-11	PMC5512864	NIHMS877112	10.1016/j.actbio.2017.02.010	Y	Y	Y	Y	N
28147248	Prolonged stimulation of a brainstem raphe region attenuates experimental autoimmune encephalomyelitis	Madsen PM, Sloley SS, Vitores AA, Carballosa-Gautam MM, Brambilla R, Hentall ID.	Neuroscience. 2017 Mar 27;346:395-402. doi: 10.1016/j.neuroscience.2017.01.037. Epub 2017 Jan 29.	Madsen PM	Neuroscience	2017	2017-02-02	PMC5337132	NIHMS847696	10.1016/j.neuroscience.2017.01.037	Y	Y	Y	Y	N
28119154	Conductive nanogel-interfaced neural microelectrode arrays with electrically controlled in-situ delivery of manganese ions enabling high-resolution MEMRI for synchronous neural tracing with deep brain stimulation	Huang WC, Lo YC, Chu CY, Lai HY, Chen YY, Chen SY.	Biomaterials. 2017 Apr;122:141-153. doi: 10.1016/j.biomaterials.2017.01.013. Epub 2017 Jan 11.	Huang WC	Biomaterials	2017	2017-01-26			10.1016/j.biomaterials.2017.01.013	Y	N
28102825	Versatile, modular 3D microelectrode arrays for neuronal ensemble recordings: from design to fabrication, assembly, and functional validation in non-human primates	Barz F, Livi A, Lanzilotto M, Maranesi M, Bonini L, Paul O, Ruther P.	J Neural Eng. 2017 Jun;14(3):036010. doi: 10.1088/1741-2552/aa5a90. Epub 2017 Jan 19.	Barz F	J Neural Eng	2017	2017-01-20			10.1088/1741-2552/aa5a90	Y	Y	N
27955948	Array Focal Cortical Stimulation Enhances Motor Function Recovery and Brain Remodeling in a Rat Model of Ischemia	Yang J, Liu L, Li T, Li C.	J Stroke Cerebrovasc Dis. 2017 Mar;26(3):658-665. doi: 10.1016/j.jstrokecerebrovasdis.2016.11.009. Epub 2016 Dec 9.	Yang J	J Stroke Cerebrovasc Dis	2017	2016-12-14			10.1016/j.jstrokecerebrovasdis.2016.11.009	Y	Y	Y	Y	N
27837661	Neuroadhesive L1 coating attenuates acute microglial attachment to neural electrodes as revealed by live two-photon microscopy	Eles JR, Vazquez AL, Snyder NR, Lagenaur C, Murphy MC, Kozai TD, Cui XT.	Biomaterials. 2017 Jan;113:279-292. doi: 10.1016/j.biomaterials.2016.10.054. Epub 2016 Nov 1.	Eles JR	Biomaterials	2017	2016-11-13	PMC5563378	NIHMS877116	10.1016/j.biomaterials.2016.10.054	Y	Y	Y	Y	N
27615364	Design and demonstration of an intracortical probe technology with tunable modulus	Simon DM, Charkhkar H, St John C, Rajendran S, Kang T, Reit R, Arreaga-Salas D, McHail DG, Knaack GL, Sloan A, Grasse D, Dumas TC, Rennaker RL, Pancrazio JJ, Voit WE.	J Biomed Mater Res A. 2017 Jan;105(1):159-168. doi: 10.1002/jbm.a.35896. Epub 2016 Sep 21.	Simon DM	J Biomed Mater Res A	2017	2016-09-13	PMC9934867	NIHMS972059	10.1002/jbm.a.35896	Y	N
27517963	Deep Brain Stimulation of the Basolateral Amygdala: Targeting Technique and Electrodiagnostic Findings	Langevin JP, Chen JW, Koek RJ, Sultzer DL, Mandelkern MA, Schwartz HN, Krahl SE.	Brain Sci. 2016 Aug 10;6(3):28. doi: 10.3390/brainsci6030028.	Langevin JP	Brain Sci	2016	2016-08-13	PMC5039457		10.3390/brainsci6030028	Y	N
27013678	Propagating Neural Source Revealed by Doppler Shift of Population Spiking Frequency	Zhang M, Shivacharan RS, Chiang CC, Gonzalez-Reyes LE, Durand DM.	J Neurosci. 2016 Mar 23;36(12):3495-505. doi: 10.1523/JNEUROSCI.3525-15.2016.	Zhang M	J Neurosci	2016	2016-03-26	PMC4804007		10.1523/JNEUROSCI.3525-15.2016	Y	N
26824680	Scanning electron microscopy of chronically implanted intracortical microelectrode arrays in non-human primates	Barrese JC, Aceros J, Donoghue JP.	J Neural Eng. 2016 Apr;13(2):026003. doi: 10.1088/1741-2560/13/2/026003. Epub 2016 Jan 29.	Barrese JC	J Neural Eng	2016	2016-01-30	PMC4854331	NIHMS764593	10.1088/1741-2560/13/2/026003	Y	Y	Y	N	N
26655565	Evaluation of microelectrode materials for direct-current electrocorticography	Li C, Narayan RK, Wu PM, Rajan N, Wu Z, Mehan N, Golanov EV, Ahn CH, Hartings JA.	J Neural Eng. 2016 Feb;13(1):016008. doi: 10.1088/1741-2560/13/1/016008. Epub 2015 Dec 11.	Li C	J Neural Eng	2016	2015-12-15			10.1088/1741-2560/13/1/016008	Y	N
26553391	Influence of resveratrol release on the tissue response to mechanically adaptive cortical implants	Nguyen JK, Jorfi M, Buchanan KL, Park DJ, Foster EJ, Tyler DJ, Rowan SJ, Weder C, Capadona JR.	Acta Biomater. 2016 Jan;29:81-93. doi: 10.1016/j.actbio.2015.11.001. Epub 2015 Nov 6.	Nguyen JK	Acta Biomater	2016	2015-11-11	PMC4727752	NIHMS739381	10.1016/j.actbio.2015.11.001	Y	Y	Y	Y	N
26526459	Two-photon imaging of chronically implanted neural electrodes: Sealing methods and new insights	Kozai TD, Eles JR, Vazquez AL, Cui XT.	J Neurosci Methods. 2016 Jan 30;258:46-55. doi: 10.1016/j.jneumeth.2015.10.007. Epub 2015 Oct 23.	Kozai TD	J Neurosci Methods	2016	2015-11-04	PMC4771525	NIHMS740018	10.1016/j.jneumeth.2015.10.007	Y	Y	N		N
26495947	Clinical outcomes using ClearPoint interventional MRI for deep brain stimulation lead placement in Parkinson's disease	Ostrem JL, Ziman N, Galifianakis NB, Starr PA, Luciano MS, Katz M, Racine CA, Martin AJ, Markun LC, Larson PS.	J Neurosurg. 2016 Apr;124(4):908-16. doi: 10.3171/2015.4.JNS15173. Epub 2015 Oct 23.	Ostrem JL	J Neurosurg	2016	2015-10-27			10.3171/2015.4.JNS15173	Y	N
26183072	Real-time monitoring of extracellular adenosine using enzyme-linked microelectrode arrays	Hinzman JM, Gibson JL, Tackla RD, Costello MS, Burmeister JJ, Quintero JE, Gerhardt GA, Hartings JA.	Biosens Bioelectron. 2015 Dec 15;74:512-7. doi: 10.1016/j.bios.2015.06.074. Epub 2015 Jul 7.	Hinzman JM	Biosens Bioelectron	2015	2015-07-18	PMC7032657	NIHMS1555075	10.1016/j.bios.2015.06.074	Y	N
25890770	BBB leakage, astrogliosis, and tissue loss correlate with silicon microelectrode array recording performance	Nolta NF, Christensen MB, Crane PD, Skousen JL, Tresco PA.	Biomaterials. 2015;53:753-62. doi: 10.1016/j.biomaterials.2015.02.081. Epub 2015 Mar 30.	Nolta NF	Biomaterials	2015	2015-04-20			10.1016/j.biomaterials.2015.02.081	Y	Y	Y	N	N
25706061	Simultaneous measurement of cholinergic tone and neuronal network dynamics in vivo in the rat brain using a novel choline oxidase based electrochemical biosensor	Santos RM, Laranjinha J, Barbosa RM, Sirota A.	Biosens Bioelectron. 2015 Jul 15;69:83-94. doi: 10.1016/j.bios.2015.02.003. Epub 2015 Feb 7.	Santos RM	Biosens Bioelectron	2015	2015-02-24			10.1016/j.bios.2015.02.003	Y	N
25681971	Coating flexible probes with an ultra fast degrading polymer to aid in tissue insertion	Lo MC, Wang S, Singh S, Damodaran VB, Kaplan HM, Kohn J, Shreiber DI, Zahn JD.	Biomed Microdevices. 2015 Apr;17(2):34. doi: 10.1007/s10544-015-9927-z.	Lo MC	Biomed Microdevices	2015	2015-02-16	PMC4827618	NIHMS775014	10.1007/s10544-015-9927-z	Y	N
25605679	Chronic tissue response to untethered microelectrode implants in the rat brain and spinal cord	Ersen A, Elkabes S, Freedman DS, Sahin M.	J Neural Eng. 2015 Feb;12(1):016019. doi: 10.1088/1741-2560/12/1/016019. Epub 2015 Jan 21.	Ersen A	J Neural Eng	2015	2015-01-22	PMC4317289	NIHMS658813	10.1088/1741-2560/12/1/016019	Y	Y	Y	Y	N
25570633	Relationship between microelectrode array impedance and chronic recording quality of single units and local field potentials	Jiang J, Willett FR, Taylor DM.	Annu Int Conf IEEE Eng Med Biol Soc. 2014;2014:3045-8. doi: 10.1109/EMBC.2014.6944265.	Jiang J	Annu Int Conf IEEE Eng Med Biol Soc	2014	2015-01-09			10.1109/EMBC.2014.6944265	Y	N
25569997	The effect of site placement within silicon microelectrodes on the long-term electrophysiological recordings	Lee HC, Gaire J, McDowell SP, Otto KJ.	Annu Int Conf IEEE Eng Med Biol Soc. 2014;2014:465-8. doi: 10.1109/EMBC.2014.6943629.	Lee HC	Annu Int Conf IEEE Eng Med Biol Soc	2014	2015-01-09			10.1109/EMBC.2014.6943629	Y	N
25542351	Comprehensive chronic laminar single-unit, multi-unit, and local field potential recording performance with planar single shank electrode arrays	Kozai TD, Du Z, Gugel ZV, Smith MA, Chase SM, Bodily LM, Caparosa EM, Friedlander RM, Cui XT.	J Neurosci Methods. 2015 Mar 15;242:15-40. doi: 10.1016/j.jneumeth.2014.12.010. Epub 2014 Dec 24.	Kozai TD	J Neurosci Methods	2015	2014-12-28	PMC4432916	NIHMS657064	10.1016/j.jneumeth.2014.12.010	Y	N
25132966	Development of Superoxide Dismutase Mimetic Surfaces to Reduce Accumulation of Reactive Oxygen Species for Neural Interfacing Applications	Potter-Baker KA, Nguyen JK, Kovach KM, Gitomer MM, Srail TW, Stewart WG, Skousen JL, Capadona JR.	J Mater Chem B. 2014 Apr 28;2(16):2248-2258. doi: 10.1039/C4TB00125G.	Potter-Baker KA	J Mater Chem B	2014	2014-08-19	PMC4131700	NIHMS581568	10.1039/C4TB00125G	Y	N
25125443	Mechanically-compliant intracortical implants reduce the neuroinflammatory response	Nguyen JK, Park DJ, Skousen JL, Hess-Dunning AE, Tyler DJ, Rowan SJ, Weder C, Capadona JR.	J Neural Eng. 2014 Oct;11(5):056014. doi: 10.1088/1741-2560/11/5/056014. Epub 2014 Aug 15.	Nguyen JK	J Neural Eng	2014	2014-08-16	PMC4175058	NIHMS622660	10.1088/1741-2560/11/5/056014	Y	Y	Y	Y	N
24973296	The roles of blood-derived macrophages and resident microglia in the neuroinflammatory response to implanted intracortical microelectrodes	Ravikumar M, Sunil S, Black J, Barkauskas DS, Haung AY, Miller RH, Selkirk SM, Capadona JR.	Biomaterials. 2014 Sep;35(28):8049-64. doi: 10.1016/j.biomaterials.2014.05.084. Epub 2014 Jun 24.	Ravikumar M	Biomaterials	2014	2014-06-29	PMC4169074	NIHMS604743	10.1016/j.biomaterials.2014.05.084	Y	Y	Y	Y	N
24835784	Hyaluronic acid-based 3D culture model for in vitro testing of electrode biocompatibility	Jeffery AF, Churchward MA, Mushahwar VK, Todd KG, Elias AL.	Biomacromolecules. 2014 Jun 9;15(6):2157-65. doi: 10.1021/bm500318d. Epub 2014 May 29.	Jeffery AF	Biomacromolecules	2014	2014-05-20			10.1021/bm500318d	Y	Y	N
24808859	The sinusoidal probe: a new approach to improve electrode longevity	Sohal HS, Jackson A, Jackson R, Clowry GJ, Vassilevski K, O'Neill A, Baker SN.	Front Neuroeng. 2014 Apr 29;7:10. doi: 10.3389/fneng.2014.00010. eCollection 2014.	Sohal HS	Front Neuroeng	2014	2014-05-09	PMC4010751		10.3389/fneng.2014.00010	Y	Y	Y	Y	N
24794406	Accurate resistivity mouse brain mapping using microelectrode arrays	Béduer A, Joris P, Mosser S, Delattre V, Fraering PC, Renaud P.	Biosens Bioelectron. 2014 Oct 15;60:143-53. doi: 10.1016/j.bios.2014.03.044. Epub 2014 Apr 13.	Béduer A	Biosens Bioelectron	2014	2014-05-06			10.1016/j.bios.2014.03.044	Y	N
24782757	Bio-inspired hybrid microelectrodes: a hybrid solution to improve long-term performance of chronic intracortical implants	De Faveri S, Maggiolini E, Miele E, De Angelis F, Cesca F, Benfenati F, Fadiga L.	Front Neuroeng. 2014 Apr 10;7:7. doi: 10.3389/fneng.2014.00007. eCollection 2014.	De Faveri S	Front Neuroeng	2014	2014-05-01	PMC3989589		10.3389/fneng.2014.00007	Y	Y	Y	Y	N
24778808	The Effect of Residual Endotoxin Contamination on the Neuroinflammatory Response to Sterilized Intracortical Microelectrodes	Ravikumar M, Hageman DJ, Tomaszewski WH, Chandra GM, Skousen JL, Capadona JR.	J Mater Chem B. 2014 May 7;2(17):2517-2529. doi: 10.1039/C3TB21453B.	Ravikumar M	J Mater Chem B	2014	2014-04-30	PMC4000032	NIHMS545238	10.1039/C3TB21453B	Y	Y	Y	Y	N
24755527	A comparison of neuroinflammation to implanted microelectrodes in rat and mouse models	Potter-Baker KA, Ravikumar M, Burke AA, Meador WD, Householder KT, Buck AC, Sunil S, Stewart WG, Anna JP, Tomaszewski WH, Capadona JR.	Biomaterials. 2014 Jul;35(22):5637-46. doi: 10.1016/j.biomaterials.2014.03.076. Epub 2014 Apr 19.	Potter-Baker KA	Biomaterials	2014	2014-04-24	PMC4071936	NIHMS581918	10.1016/j.biomaterials.2014.03.076	Y	Y	Y	Y	N
24608589	Methods for implantation of micro-wire bundles and optimization of single/multi-unit recordings from human mesial temporal lobe	Misra A, Burke JF, Ramayya AG, Jacobs J, Sperling MR, Moxon KA, Kahana MJ, Evans JJ, Sharan AD.	J Neural Eng. 2014 Apr;11(2):026013. doi: 10.1088/1741-2560/11/2/026013. Epub 2014 Mar 10.	Misra A	J Neural Eng	2014	2014-03-11	PMC4019382	NIHMS576699	10.1088/1741-2560/11/2/026013	Y	N
24550823	Abiotic-biotic characterization of Pt/Ir microelectrode arrays in chronic implants	Prasad A, Xue QS, Dieme R, Sankar V, Mayrand RC, Nishida T, Streit WJ, Sanchez JC.	Front Neuroeng. 2014 Feb 4;7:2. doi: 10.3389/fneng.2014.00002. eCollection 2014.	Prasad A	Front Neuroeng	2014	2014-02-20	PMC3912984		10.3389/fneng.2014.00002	Y	Y	Y	Y	N
24362080	A high sensitivity MEA probe for measuring real time rat brain glucose flux	Wei W, Song Y, Shi W, Lin N, Jiang T, Cai X.	Biosens Bioelectron. 2014 May 15;55:66-71. doi: 10.1016/j.bios.2013.11.048. Epub 2013 Nov 24.	Wei W	Biosens Bioelectron	2014	2013-12-24			10.1016/j.bios.2013.11.048	Y	N
24216311	Failure mode analysis of silicon-based intracortical microelectrode arrays in non-human primates	Barrese JC, Rao N, Paroo K, Triebwasser C, Vargas-Irwin C, Franquemont L, Donoghue JP.	J Neural Eng. 2013 Dec;10(6):066014. doi: 10.1088/1741-2560/10/6/066014. Epub 2013 Nov 12.	Barrese JC	J Neural Eng	2013	2013-11-13	PMC4868924	NIHMS764578	10.1088/1741-2560/10/6/066014	Y	Y	N
24176977	Ictal high frequency oscillations distinguish two types of seizure territories in humans	Weiss SA, Banks GP, McKhann GM Jr, Goodman RR, Emerson RG, Trevelyan AJ, Schevon CA.	Brain. 2013 Dec;136(Pt 12):3796-808. doi: 10.1093/brain/awt276. Epub 2013 Oct 30.	Weiss SA	Brain	2013	2013-11-02	PMC3859220		10.1093/brain/awt276	Y	N
24144667	Massively-parallel neuromonitoring and neurostimulation rodent headset with nanotextured flexible microelectrodes	Bagheri A, Gabran SR, Salam MT, Perez Velazquez JL, Mansour RR, Salama MM, Genov R.	IEEE Trans Biomed Circuits Syst. 2013 Oct;7(5):601-9. doi: 10.1109/TBCAS.2013.2281772. Epub 2013 Oct 17.	Bagheri A	IEEE Trans Biomed Circuits Syst	2013	2013-10-23			10.1109/TBCAS.2013.2281772	Y	N
24122564	High-density intracortical microelectrode arrays with multiple metallization layers for fine-resolution neuromonitoring and neurostimulation	Gabran SR, Salam MT, Dian J, El-Hayek Y, Perez Velazquez JL, Genov R, Carlen PL, Salama MM, Mansour RR.	IEEE Trans Neural Syst Rehabil Eng. 2013 Nov;21(6):869-79. doi: 10.1109/TNSRE.2013.2279403. Epub 2013 Oct 7.	Gabran SR	IEEE Trans Neural Syst Rehabil Eng	2013	2013-10-15			10.1109/TNSRE.2013.2279403	Y	N
23853294	A 100-channel hermetically sealed implantable device for chronic wireless neurosensing applications	Yin M, Borton DA, Aceros J, Patterson WR, Nurmikko AV.	IEEE Trans Biomed Circuits Syst. 2013 Apr;7(2):115-28. doi: 10.1109/TBCAS.2013.2255874.	Yin M	IEEE Trans Biomed Circuits Syst	2013	2013-07-16	PMC3904295	NIHMS546214	10.1109/TBCAS.2013.2255874	Y	N
23769960	A cranial window imaging method for monitoring vascular growth around chronically implanted micro-ECoG devices	Schendel AA, Thongpang S, Brodnick SK, Richner TJ, Lindevig BD, Krugner-Higby L, Williams JC.	J Neurosci Methods. 2013 Aug 15;218(1):121-30. doi: 10.1016/j.jneumeth.2013.06.001. Epub 2013 Jun 12.	Schendel AA	J Neurosci Methods	2013	2013-06-18	PMC3819462	NIHMS494311	10.1016/j.jneumeth.2013.06.001	Y	Y	N
23428842	Chronic intracortical microelectrode arrays induce non-uniform, depth-related tissue responses	Woolley AJ, Desai HA, Otto KJ.	J Neural Eng. 2013 Apr;10(2):026007. doi: 10.1088/1741-2560/10/2/026007. Epub 2013 Feb 21.	Woolley AJ	J Neural Eng	2013	2013-02-23	PMC4096286	NIHMS449986	10.1088/1741-2560/10/2/026007	Y	Y	Y	Y	N
23366923	A method for stable electrical connection of a multi-channeled polyimide electrode with PCB	Baek DH, Jung HC, Kim SM, Im CH, Pak JJ, Lee SH.	Annu Int Conf IEEE Eng Med Biol Soc. 2012;2012:4482-4. doi: 10.1109/EMBC.2012.6346962.	Baek DH	Annu Int Conf IEEE Eng Med Biol Soc	2012	2013-02-01			10.1109/EMBC.2012.6346962	Y	N
23337321	Preventing neuronal damage and inflammation in vivo during cortical microelectrode implantation through the use of poloxamer P-188	Misra A, Kondaveeti P, Nissanov J, Barbee K, Shewokis P, Rioux L, Moxon KA.	J Neural Eng. 2013 Feb;10(1):016011. doi: 10.1088/1741-2560/10/1/016011. Epub 2013 Jan 21.	Misra A	J Neural Eng	2013	2013-01-23	PMC4470293	NIHMS439872	10.1088/1741-2560/10/1/016011	Y	Y	Y	Y	N
23075490	In vivo two-photon microscopy reveals immediate microglial reaction to implantation of microelectrode through extension of processes	Kozai TD, Vazquez AL, Weaver CL, Kim SG, Cui XT.	J Neural Eng. 2012 Dec;9(6):066001. doi: 10.1088/1741-2560/9/6/066001. Epub 2012 Oct 17.	Kozai TD	J Neural Eng	2012	2012-10-19	PMC3511663	NIHMS416599	10.1088/1741-2560/9/6/066001	Y	Y	Y	Y	N
22832283	Stab injury and device implantation within the brain results in inversely multiphasic neuroinflammatory and neurodegenerative responses	Potter KA, Buck AC, Self WK, Capadona JR.	J Neural Eng. 2012 Aug;9(4):046020. doi: 10.1088/1741-2560/9/4/046020. Epub 2012 Jul 25.	Potter KA	J Neural Eng	2012	2012-07-27			10.1088/1741-2560/9/4/046020	Y	Y	Y	Y	N
22551016	Bottom-up SiO2 embedded carbon nanotube electrodes with superior performance for integration in implantable neural microsystems	Musa S, Rand DR, Cott DJ, Loo J, Bartic C, Eberle W, Nuttin B, Borghs G.	ACS Nano. 2012 Jun 26;6(6):4615-28. doi: 10.1021/nn201609u. Epub 2012 May 21.	Musa S	ACS Nano	2012	2012-05-04			10.1021/nn201609u	Y	N
22156042	Integrated device for combined optical neuromodulation and electrical recording for chronic in vivo applications	Wang J, Wagner F, Borton DA, Zhang J, Ozden I, Burwell RD, Nurmikko AV, van Wagenen R, Diester I, Deisseroth K.	J Neural Eng. 2012 Feb;9(1):016001. doi: 10.1088/1741-2560/9/1/016001. Epub 2011 Dec 7.	Wang J	J Neural Eng	2012	2011-12-14			10.1088/1741-2560/9/1/016001	Y	Y	N
21978484	Reduction of autofluorescence at the microelectrode-cortical tissue interface improves antibody detection	Potter KA, Simon JS, Velagapudi B, Capadona JR.	J Neurosci Methods. 2012 Jan 15;203(1):96-105. doi: 10.1016/j.jneumeth.2011.09.024. Epub 2011 Sep 29.	Potter KA	J Neurosci Methods	2012	2011-10-08			10.1016/j.jneumeth.2011.09.024	Y	Y	Y	Y	N
21894061	Abnormal T2-weighted MRI signal surrounding leads in a subset of deep brain stimulation patients	Englot DJ, Glastonbury CM, Larson PS.	Stereotact Funct Neurosurg. 2011;89(5):311-7. doi: 10.1159/000329365. Epub 2011 Aug 31.	Englot DJ	Stereotact Funct Neurosurg	2011	2011-09-07			10.1159/000329365	Y	Y	N
21867802	Reducing surface area while maintaining implant penetrating profile lowers the brain foreign body response to chronically implanted planar silicon microelectrode arrays	Skousen JL, Merriam SM, Srivannavit O, Perlin G, Wise KD, Tresco PA.	Prog Brain Res. 2011;194:167-80. doi: 10.1016/B978-0-444-53815-4.00009-1.	Skousen JL	Prog Brain Res	2011	2011-08-27			10.1016/B978-0-444-53815-4.00009-1	Y	Y	Y	Y	N
21782543	Intraoperative microelectrode recording for the delineation of subthalamic nucleus topography in Parkinson's disease	Seifried C, Weise L, Hartmann R, Gasser T, Baudrexel S, Szelényi A, van de Loo S, Steinmetz H, Seifert V, Roeper J, Hilker R.	Brain Stimul. 2012 Jul;5(3):378-387. doi: 10.1016/j.brs.2011.06.002. Epub 2011 Jul 8.	Seifried C	Brain Stimul	2012	2011-07-26			10.1016/j.brs.2011.06.002	Y	N
21654037	In vivo deployment of mechanically adaptive nanocomposites for intracortical microelectrodes	Harris JP, Hess AE, Rowan SJ, Weder C, Zorman CA, Tyler DJ, Capadona JR.	J Neural Eng. 2011 Aug;8(4):046010. doi: 10.1088/1741-2560/8/4/046010. Epub 2011 Jun 8.	Harris JP	J Neural Eng	2011	2011-06-10	PMC4134134	NIHMS387043	10.1088/1741-2560/8/4/046010	Y	Y	N
21597309	Cerebral ischemia related to globus pallidus internus stimulation for cervical dystonia	Kang DW, Kim HY, Chang JW.	Stereotact Funct Neurosurg. 2011;89(4):201-4. doi: 10.1159/000325655. Epub 2011 May 20.	Kang DW	Stereotact Funct Neurosurg	2011	2011-05-21			10.1159/000325655	Y	Y	N
21474876	An active, flexible carbon nanotube microelectrode array for recording electrocorticograms	Chen YC, Hsu HL, Lee YT, Su HC, Yen SJ, Chen CH, Hsu WL, Yew TR, Yeh SR, Yao DJ, Chang YC, Chen H.	J Neural Eng. 2011 Jun;8(3):034001. doi: 10.1088/1741-2560/8/3/034001. Epub 2011 Apr 8.	Chen YC	J Neural Eng	2011	2011-04-09			10.1088/1741-2560/8/3/034001	Y	N
21360044	Robust penetrating microelectrodes for neural interfaces realized by titanium micromachining	McCarthy PT, Otto KJ, Rao MP.	Biomed Microdevices. 2011 Jun;13(3):503-15. doi: 10.1007/s10544-011-9519-5.	McCarthy PT	Biomed Microdevices	2011	2011-03-02	PMC3085117		10.1007/s10544-011-9519-5	Y	N
21341752	Superior electrochemical performance of carbon nanotubes directly grown on sharp microelectrodes	Ansaldo A, Castagnola E, Maggiolini E, Fadiga L, Ricci D.	ACS Nano. 2011 Mar 22;5(3):2206-14. doi: 10.1021/nn103445d. Epub 2011 Feb 22.	Ansaldo A	ACS Nano	2011	2011-02-24			10.1021/nn103445d	Y	N
21095940	An implantable integrated low-power amplifier-microelectrode array for Brain-Machine Interfaces	Patrick E, Sankar V, Rowe W, Sanchez JC, Nishida T.	Annu Int Conf IEEE Eng Med Biol Soc. 2010;2010:1816-9. doi: 10.1109/IEMBS.2010.5626419.	Patrick E	Annu Int Conf IEEE Eng Med Biol Soc	2010	2010-11-25			10.1109/IEMBS.2010.5626419	Y	N
21095937	A modular 256-channel micro electrode array platform for in vitro and in vivo neural stimulation and recording: BioMEA	Charvet G, Billoint O, Gharbi S, Heuschkel M, Georges C, Kauffmann T, Pellissier A, Yvert B, Guillemaud R.	Annu Int Conf IEEE Eng Med Biol Soc. 2010;2010:1804-7. doi: 10.1109/IEMBS.2010.5626403.	Charvet G	Annu Int Conf IEEE Eng Med Biol Soc	2010	2010-11-25			10.1109/IEMBS.2010.5626403	Y	N
20838900	First long term in vivo study on subdurally implanted micro-ECoG electrodes, manufactured with a novel laser technology	Henle C, Raab M, Cordeiro JG, Doostkam S, Schulze-Bonhage A, Stieglitz T, Rickert J.	Biomed Microdevices. 2011 Feb;13(1):59-68. doi: 10.1007/s10544-010-9471-9.	Henle C	Biomed Microdevices	2011	2010-09-15			10.1007/s10544-010-9471-9	Y	Y	N
20667815	Highly doped polycrystalline silicon microelectrodes reduce noise in neuronal recordings in vivo	Saha R, Jackson N, Patel C, Muthuswamy J.	IEEE Trans Neural Syst Rehabil Eng. 2010 Oct;18(5):489-97. doi: 10.1109/TNSRE.2010.2056389. Epub 2010 Jul 26.	Saha R	IEEE Trans Neural Syst Rehabil Eng	2010	2010-07-30	PMC3880016	NIHMS540947	10.1109/TNSRE.2010.2056389	Y	N
20617188	Long-Term Neural Recordings Using MEMS Based Movable Microelectrodes in the Brain	Jackson N, Sridharan A, Anand S, Baker M, Okandan M, Muthuswamy J.	Front Neuroeng. 2010 Jun 18;3:10. doi: 10.3389/fneng.2010.00010. eCollection 2010.	Jackson N	Front Neuroeng	2010	2010-07-10	PMC2896301		10.3389/fneng.2010.00010	Y	N
20561678	A comparison of the tissue response to chronically implanted Parylene-C-coated and uncoated planar silicon microelectrode arrays in rat cortex	Winslow BD, Christensen MB, Yang WK, Solzbacher F, Tresco PA.	Biomaterials. 2010 Dec;31(35):9163-72. doi: 10.1016/j.biomaterials.2010.05.050. Epub 2010 Jun 18.	Winslow BD	Biomaterials	2010	2010-06-22			10.1016/j.biomaterials.2010.05.050	Y	Y	Y	Y	N
20414474	Nonhermetic Encapsulation Materials for MEMS-Based Movable Microelectrodes for Long-Term Implantation in the Brain	Jackson N, Anand S, Okandan M, Muthuswamy J.	J Microelectromech Syst. 2009 Jan 1;18(6):1234-1245. doi: 10.1109/jmems.2009.2030075.	Jackson N	J Microelectromech Syst	2009	2011-09-28	PMC2857734	NIHMS170418	10.1109/jmems.2009.2030075	Y	N
20380440	Wiring nanoscale biosensors with piezoelectric nanomechanical resonators	Sadek AS, Karabalin RB, Du J, Roukes ML, Koch C, Masmanidis SC.	Nano Lett. 2010 May 12;10(5):1769-73. doi: 10.1021/nl100245z.	Sadek AS	Nano Lett	2010	2010-04-13			10.1021/nl100245z	Y	N
19963970	Flexible multi electrode brain-machine interface for recording in the cerebellum	Kohler P, Linsmeier CE, Thelin J, Bengtsson M, Jorntell H, Garwicz M, Schouenborg J, Wallman L.	Annu Int Conf IEEE Eng Med Biol Soc. 2009;2009:536-8. doi: 10.1109/IEMBS.2009.5333498.	Kohler P	Annu Int Conf IEEE Eng Med Biol Soc	2009	2009-12-08			10.1109/IEMBS.2009.5333498	Y	N
19963267	Quantitative analysis of the tissue response to chronically implanted microwire electrodes in rat cortex	Winslow BD, Tresco PA.	Biomaterials. 2010 Mar;31(7):1558-67. doi: 10.1016/j.biomaterials.2009.11.049. Epub 2009 Dec 5.	Winslow BD	Biomaterials	2010	2009-12-08			10.1016/j.biomaterials.2009.11.049	Y	Y	Y	Y	N
19896822	Simultaneous monitoring of dopamine concentration at spatially different brain locations in vivo	Zachek MK, Takmakov P, Park J, Wightman RM, McCarty GS.	Biosens Bioelectron. 2010 Jan 15;25(5):1179-85. doi: 10.1016/j.bios.2009.10.008. Epub 2009 Oct 15.	Zachek MK	Biosens Bioelectron	2010	2009-11-10	PMC2818289	NIHMS152717	10.1016/j.bios.2009.10.008	Y	Y	N
19502132	Active microelectronic neurosensor arrays for implantable brain communication interfaces	Song YK, Borton DA, Park S, Patterson WR, Bull CW, Laiwalla F, Mislow J, Simeral JD, Donoghue JP, Nurmikko AV.	IEEE Trans Neural Syst Rehabil Eng. 2009 Aug;17(4):339-45. doi: 10.1109/TNSRE.2009.2024310. Epub 2009 Jun 5.	Song YK	IEEE Trans Neural Syst Rehabil Eng	2009	2009-06-09	PMC2921652	NIHMS220502	10.1109/TNSRE.2009.2024310	Y	N
19467262	Design and fabrication of a polyimide-based microelectrode array: application in neural recording and repeatable electrolytic lesion in rat brain	Chen YY, Lai HY, Lin SH, Cho CW, Chao WH, Liao CH, Tsang S, Chen YF, Lin SY.	J Neurosci Methods. 2009 Aug 30;182(1):6-16. doi: 10.1016/j.jneumeth.2009.05.010. Epub 2009 May 23.	Chen YY	J Neurosci Methods	2009	2009-05-27			10.1016/j.jneumeth.2009.05.010	Y	Y	N
19240617	Initial surgical experience with a dense cortical microarray in epileptic patients undergoing craniotomy for subdural electrode implantation	Waziri A, Schevon CA, Cappell J, Emerson RG, McKhann GM 2nd, Goodman RR.	Neurosurgery. 2009 Mar;64(3):540-5; discussion 545. doi: 10.1227/01.NEU.0000337575.63861.10.	Waziri A	Neurosurgery	2009	2009-02-26	PMC3039544	NIHMS100567	10.1227/01.NEU.0000337575.63861.10	Y	Y	N
18713695	Collagenase-aided intracortical microelectrode array insertion: effects on insertion force and recording performance	Paralikar KJ, Clement RS.	IEEE Trans Biomed Eng. 2008 Sep;55(9):2258-67. doi: 10.1109/TBME.2008.923150.	Paralikar KJ	IEEE Trans Biomed Eng	2008	2008-08-21			10.1109/TBME.2008.923150	Y	N
18671648	Postmortem analysis following 71 months of deep brain stimulation of the subthalamic nucleus for Parkinson disease	Sun DA, Yu H, Spooner J, Tatsas AD, Davis T, Abel TW, Kao C, Konrad PE.	J Neurosurg. 2008 Aug;109(2):325-9. doi: 10.3171/JNS/2008/109/8/0325.	Sun DA	J Neurosurg	2008	2008-08-02			10.3171/JNS/2008/109/8/0325	Y	Y	N
18424992	Use of an integrated platform system in the placement of deep brain stimulators	Heuer GG, Zaghloul KA, Jaggi JL, Baltuch GH.	Neurosurgery. 2008 Mar;62(3 Suppl 1):245-7; discussion 247-8. doi: 10.1227/01.neu.0000317399.00842.fa.	Heuer GG	Neurosurgery	2008	2008-04-25			10.1227/01.neu.0000317399.00842.fa	Y	N
17939885	Bioactive properties of nanostructured porous silicon for enhancing electrode to neuron interfaces	Moxon KA, Hallman S, Aslani A, Kalkhoran NM, Lelkes PI.	J Biomater Sci Polym Ed. 2007;18(10):1263-81. doi: 10.1163/156856207782177882.	Moxon KA	J Biomater Sci Polym Ed	2007	2007-10-18			10.1163/156856207782177882	Y	Y	Y	Y	N
17554828	Extraction force and cortical tissue reaction of silicon microelectrode arrays implanted in the rat brain	McConnell GC, Schneider TM, Owens DJ, Bellamkonda RV.	IEEE Trans Biomed Eng. 2007 Jun;54(6 Pt 1):1097-107. doi: 10.1109/TBME.2007.895373.	McConnell GC	IEEE Trans Biomed Eng	2007	2007-06-08			10.1109/TBME.2007.895373	Y	Y	Y	Y	N
17415164	Dual microelectrode technique for deep brain stereotactic surgery in humans	Levy R, Lozano AM, Hutchison WD, Dostrovsky JO.	Neurosurgery. 2007 Apr;60(4 Suppl 2):277-83; discussion 283-4. doi: 10.1227/01.NEU.0000255389.85161.03.	Levy R	Neurosurgery	2007	2007-04-07			10.1227/01.NEU.0000255389.85161.03	Y	N
17266019	The brain tissue response to implanted silicon microelectrode arrays is increased when the device is tethered to the skull	Biran R, Martin DC, Tresco PA.	J Biomed Mater Res A. 2007 Jul;82(1):169-78. doi: 10.1002/jbm.a.31138.	Biran R	J Biomed Mater Res A	2007	2007-02-03			10.1002/jbm.a.31138	Y	Y	Y	Y	N
16721751	Two cases of ischemia associated with subthalamic nucleus stimulator implantation for advanced Parkinson's disease	Novak KE, Nenonene EK, Bernstein LP, Vergenz S, Medalle G, Prager JM, Eller TW, Cozzens JW, Rezak M.	Mov Disord. 2006 Sep;21(9):1477-83. doi: 10.1002/mds.20947.	Novak KE	Mov Disord	2006	2006-05-25			10.1002/mds.20947	Y	Y	N
16711661	Acute microelectrode array implantation into human neocortex: preliminary technique and histological considerations	House PA, MacDonald JD, Tresco PA, Normann RA.	Neurosurg Focus. 2006 May 15;20(5):E4. doi: 10.3171/foc.2006.20.5.5.	House PA	Neurosurg Focus	2006	2006-05-23			10.3171/foc.2006.20.5.5	Y	Y	N
16686416	In-vivo implant mechanics of flexible, silicon-based ACREO microelectrode arrays in rat cerebral cortex	Jensen W, Yoshida K, Hofmann UG.	IEEE Trans Biomed Eng. 2006 May;53(5):934-40. doi: 10.1109/TBME.2006.872824.	Jensen W	IEEE Trans Biomed Eng	2006	2006-05-12			10.1109/TBME.2006.872824	Y	N
16602580	Microelectrode array for chronic deep-brain microstimulation and recording	McCreery D, Lossinsky A, Pikov V, Liu X.	IEEE Trans Biomed Eng. 2006 Apr;53(4):726-37. doi: 10.1109/TBME.2006.870215.	McCreery D	IEEE Trans Biomed Eng	2006	2006-04-11			10.1109/TBME.2006.870215	Y	Y	N
16510943	Chronic neural recordings using silicon microelectrode arrays electrochemically deposited with a poly(3,4-ethylenedioxythiophene) (PEDOT) film	Ludwig KA, Uram JD, Yang J, Martin DC, Kipke DR.	J Neural Eng. 2006 Mar;3(1):59-70. doi: 10.1088/1741-2560/3/1/007. Epub 2006 Mar 1.	Ludwig KA	J Neural Eng	2006	2006-03-03			10.1088/1741-2560/3/1/007	Y	N
16496084	Electrophysiological mapping of cat primary auditory cortex with multielectrode arrays	Kim SJ, Manyam SC, Warren DJ, Normann RA.	Ann Biomed Eng. 2006 Feb;34(2):300-9. doi: 10.1007/s10439-005-9037-9. Epub 2006 Feb 16.	Kim SJ	Ann Biomed Eng	2006	2006-02-24			10.1007/s10439-005-9037-9	Y	N
16485763	Voltage pulses change neural interface properties and improve unit recordings with chronically implanted microelectrodes	Otto KJ, Johnson MD, Kipke DR.	IEEE Trans Biomed Eng. 2006 Feb;53(2):333-40. doi: 10.1109/TBME.2005.862530.	Otto KJ	IEEE Trans Biomed Eng	2006	2006-02-21			10.1109/TBME.2005.862530	Y	N
16425835	Reliability of signals from a chronically implanted, silicon-based electrode array in non-human primate primary motor cortex	Suner S, Fellows MR, Vargas-Irwin C, Nakata GK, Donoghue JP.	IEEE Trans Neural Syst Rehabil Eng. 2005 Dec;13(4):524-41. doi: 10.1109/TNSRE.2005.857687.	Suner S	IEEE Trans Neural Syst Rehabil Eng	2005	2006-01-24			10.1109/TNSRE.2005.857687	Y	N
16317233	Visualization of the intact interface between neural tissue and implanted microelectrode arrays	Holecko MM 2nd, Williams JC, Massia SP.	J Neural Eng. 2005 Dec;2(4):97-102. doi: 10.1088/1741-2560/2/4/005. Epub 2005 Sep 30.	Holecko MM 2nd	J Neural Eng	2005	2005-12-01			10.1088/1741-2560/2/4/005	Y	Y	N
16317225	Multi-site incorporation of bioactive matrices into MEMS-based neural probes	Williams JC, Holecko MM 2nd, Massia SP, Rousche P, Kipke DR.	J Neural Eng. 2005 Dec;2(4):L23-8. doi: 10.1088/1741-2560/2/4/L03. Epub 2005 Nov 29.	Williams JC	J Neural Eng	2005	2005-12-01			10.1088/1741-2560/2/4/L03	Y	Y	N
16235660	Electrostatic microactuators for precise positioning of neural microelectrodes	Muthuswamy J, Okandan M, Jain T, Gilletti A.	IEEE Trans Biomed Eng. 2005 Oct;52(10):1748-55. doi: 10.1109/TBME.2005.855712.	Muthuswamy J	IEEE Trans Biomed Eng	2005	2005-10-21	PMC1850380	NIHMS13547	10.1109/TBME.2005.855712	Y	N
16119243	An array of microactuated microelectrodes for monitoring single-neuronal activity in rodents	Muthuswamy J, Okandan M, Gilletti A, Baker MS, Jain T.	IEEE Trans Biomed Eng. 2005 Aug;52(8):1470-7. doi: 10.1109/TBME.2005.851478.	Muthuswamy J	IEEE Trans Biomed Eng	2005	2005-08-27	PMC1635790	NIHMS13548	10.1109/TBME.2005.851478	Y	N
16045910	Neuronal cell loss accompanies the brain tissue response to chronically implanted silicon microelectrode arrays	Biran R, Martin DC, Tresco PA.	Exp Neurol. 2005 Sep;195(1):115-26. doi: 10.1016/j.expneurol.2005.04.020.	Biran R	Exp Neurol	2005	2005-07-28			10.1016/j.expneurol.2005.04.020	Y	Y	Y	Y	Y
16041994	Band-tunable and multiplexed integrated circuits for simultaneous recording and stimulation with microelectrode arrays	Olsson RH 3rd, Buhl DL, Sirota AM, Buzsaki G, Wise KD.	IEEE Trans Biomed Eng. 2005 Jul;52(7):1303-11. doi: 10.1109/TBME.2005.847540.	Olsson RH 3rd	IEEE Trans Biomed Eng	2005	2005-07-27			10.1109/TBME.2005.847540	Y	N
15681193	L-lactate measures in brain tissue with ceramic-based multisite microelectrodes	Burmeister JJ, Palmer M, Gerhardt GA.	Biosens Bioelectron. 2005 Mar 15;20(9):1772-9. doi: 10.1016/j.bios.2004.07.003.	Burmeister JJ	Biosens Bioelectron	2005	2005-02-01			10.1016/j.bios.2004.07.003	Y	N
15490832	A microelectrode/microelectronic hybrid device for brain implantable neuroprosthesis applications	Patterson WR, Song YK, Bull CW, Ozden I, Deangellis AP, Lay C, McKay JL, Nurmikko AV, Donoghue JD, Connors BW.	IEEE Trans Biomed Eng. 2004 Oct;51(10):1845-53. doi: 10.1109/TBME.2004.831521.	Patterson WR	IEEE Trans Biomed Eng	2004	2004-10-20			10.1109/TBME.2004.831521	Y	N
15188856	Chronic neural recording using silicon-substrate microelectrode arrays implanted in cerebral cortex	Vetter RJ, Williams JC, Hetke JF, Nunamaker EA, Kipke DR.	IEEE Trans Biomed Eng. 2004 Jun;51(6):896-904. doi: 10.1109/TBME.2004.826680.	Vetter RJ	IEEE Trans Biomed Eng	2004	2004-06-11			10.1109/TBME.2004.826680	Y	Y	N		N
15188855	Microelectrode array fabrication by electrical discharge machining and chemical etching	Fofonoff TA, Martel SM, Hatsopoulos NG, Donoghue JP, Hunter IW.	IEEE Trans Biomed Eng. 2004 Jun;51(6):890-5. doi: 10.1109/TBME.2004.826679.	Fofonoff TA	IEEE Trans Biomed Eng	2004	2004-06-11			10.1109/TBME.2004.826679	Y	N
15188854	Nanostructured surface modification of ceramic-based microelectrodes to enhance biocompatibility for a direct brain-machine interface	Moxon KA, Kalkhoran NM, Markert M, Sambito MA, McKenzie JL, Webster JT.	IEEE Trans Biomed Eng. 2004 Jun;51(6):881-9. doi: 10.1109/TBME.2004.827465.	Moxon KA	IEEE Trans Biomed Eng	2004	2004-06-11			10.1109/TBME.2004.827465	Y	N
15072219	Ceramic-based multisite electrode arrays for chronic single-neuron recording	Moxon KA, Leiser SC, Gerhardt GA, Barbee KA, Chapin JK.	IEEE Trans Biomed Eng. 2004 Apr;51(4):647-56. doi: 10.1109/TBME.2003.821037.	Moxon KA	IEEE Trans Biomed Eng	2004	2004-04-10			10.1109/TBME.2003.821037	Y	Y	N		N
12899260	Silicon-substrate intracortical microelectrode arrays for long-term recording of neuronal spike activity in cerebral cortex	Kipke DR, Vetter RJ, Williams JC, Hetke JF.	IEEE Trans Neural Syst Rehabil Eng. 2003 Jun;11(2):151-5. doi: 10.1109/TNSRE.2003.814443.	Kipke DR	IEEE Trans Neural Syst Rehabil Eng	2003	2003-08-06			10.1109/TNSRE.2003.814443	Y	N
12665038	A system for MEA-based multisite stimulation	Jimbo Y, Kasai N, Torimitsu K, Tateno T, Robinson HP.	IEEE Trans Biomed Eng. 2003 Feb;50(2):241-8. doi: 10.1109/TBME.2002.805470.	Jimbo Y	IEEE Trans Biomed Eng	2003	2003-04-01			10.1109/TBME.2002.805470	Y	N
12134901	Failure of single-unit neuronal activity to differentiate globus pallidus internus and externus in Parkinson disease	Schiff SJ, Dunagan BK, Worth RM.	J Neurosurg. 2002 Jul;97(1):119-28. doi: 10.3171/jns.2002.97.1.0119.	Schiff SJ	J Neurosurg	2002	2002-07-24			10.3171/jns.2002.97.1.0119	Y	N
